# Supplementary material for: Preparation of Multifunctional Hydrogel Loaded with Isochlorogenic Acid A/Fe3+ Co-Assembled Nanoparticles and Its Application in Skin Wound Repair
Source: Gels. 2026 Jul 16;12(7):637. doi: 10.3390/gels12070637 (PMC13407546; doi:10.3390/gels12070637)
Supplement: Supplementary file 1 [file gels-12-00637-s001.zip]

Archive with 1 entries (1 files):
- gels-4391165-supplementary.pdf
